# Supplementary material for: Environmental and Phylogenetic Investigations of Aspergillus flavus Outbreak Linked to Contaminated Building Materials, Denmark, 2025
Source: Emerg Infect Dis. 2026 Mar;32(3):376–87. doi: 10.3201/eid3203.251219 (PMC13016004; doi:10.3201/eid3203.251219)
Supplement: Appendix 2 — Additional information from study of environmental and phylogenetic investigations of Aspergillus flavus outbreak linked to contaminated building materials, Denmark, 2025 [file 25-1219-Techapp-s2.xlsx]

## Sheet: Appendix 2 Table
Article DOI: https://doi.org/10.3201/eid3203.251219
EID cannot ensure accessibility for supplementary materials supplied by authors. Readers who have difficulty accessing supplementary content should contact the authors for assistance.
Environmental and Phylogenetic Investigations of Aspergillus flavus Outbreak Linked to Contaminated Building Materials, Denmark, 2025
Appendix 2 Table. Accession numbers for fungal genome sequences generated in this study
ID	Ref. Number (Grey were in Gewecke et al. 2024 DOI: 10.1128/spectrum.00273-24)	Patient	Material	Hospital	Year	2A	2B	2C	3A	3B	3C	4A	4B	4C
MUS_8981	1		BAL	RH	2018	5	10	5	10	12	11	22.5	10	3
MUS_16519	3		BAL	Herlev	2021	8	16	20	11	13	12	5	8	11
MUS_5338	4		BAL	AArhus	2013	8	16	28	7	13	10	7	8	12
MUS_13694	5		BAL	Odense	2020	8	17	33	10	23	13	5	8	4
MUS_16732	6		Nasal pus	RH	2021	9	16	25	10	23	23	7	8	12
MUS_2365	7		Ear	GP	2009	11	13	16.5	10	28	6	5	7	11
MUS_9428	8		Sputum	RH	2018	12.5	7	16.5	8	12	27	7	8	9
MUS_16786a	10		Ear	Esbjerg	2021	15	11	12	8	29	14	8	7	10
MUS_16516	11		Nail	Roskilde	2021	15	14	23	8	17	31	7	9	10
MUS_7566	12		Tracheal suction	RH	2016	16	14	10	8	16	22	7	9	9
MUS_12767	13		Ear	Hvidovre	2019	16	16	30	10	15	23	7	8	12
MUS_2587	14		BAL	RH	2011	17	11	10	8	34	14	7	12	10
MUS_10744	15		Sputum	AArhus	2019	17	11	12	8	28	14	7	7	10
MUS_16564	16		Sputum	RH	2021	17	16	24	10	7	14	7	8	10
MUS_16344	17		Sputum	RH	2021	17	16	24	10	7	14	7	8	10
MUS_14140a	20		Sputum	RH	2020	22	11	11	8	24	15	8	15	10
MUS_695	22		Biopsy	RH	1994	23	11	10	8	23	9	7	7	11
MUS_1061	24		Ear	Odense	1998	23	11	11	8	29	14	7	15	10
MUS_13241	25		Ear	Slagelse	2020	24	11	11	8	23	9	8	15	10
MUS_783	26		BAL	RH	1996	24	11	12.5	18	17	11	7	7	9
MUS_12754	29		BAL	AArhus	2019	25	11	10	8	8.5	9	7	12	10
MUS_15514	30	13	Sputum	RH	2021	25	11	12	12	26	9	9	5	9
MUS_15854	31	12	Spinal fluid	RH	2021	25	11	12	12	26	9	9	5	9
MUS_15793	32	14	Spinal fluid	RH	2021	25	11	12	12	26	9	9	5	9
MUS_9792	33	5	Tracheal suction	RH	2018	25	11	12	12	26	9	9	5	9
MUS_1823	35	1	Sputum	RH	2008	26	11	12	12	26	9	9	5	9
MUS_13141	37	10	BAL	RH	2020	26	11	12	12	26	9	9	5	9
MUS_13142	38	10	Biopsy	RH	2020	26	11	12	12	26	9	9	5	9
MUS_13143	39	10	Biopsy	RH	2020	26	11	12	12	26	9	9	5	9
MUS_10610	40	6	Sputum	RH	2019	26	11	12	12	26	9	9	5	9
MUS_11057	41	9	Sputum	RH	2019	26	11	12	12	26	9	9	5	9
MUS_9003	44	6	Sputum	RH	2018	26	11	12	12	26	9	9	5	9
MUS_9265	45	2	Tracheal suction	RH	2018	26	11	12	12	26	9	9	5	9
MUS_9532	46	4	BAL	RH	2018	26	11	12	12	26	9	9	5	9
MUS_14748	47	11	Sputum	RH	2020	26	11	12	12	27	9	9	5	9
MUS_10892	50	8	Sputum	RH	2019	26	11	14	12	26	9	9	5	9
MUS_1202	51		BAL	RH	2003	26	12	27	24	38	13	5	7	11
F22091	52		NA	London	2021	27	11	10	8	24	12	8	15	10
MUS_10739	53		Ear	Odense	2019	27	11	10	8	24	9	8	15	10
MUS_5748	54		Ear	Hilleroed	2014	27	11	11	8	20	9	7	12	10
MUS_10712	55		Eye	RH	2019	27	11	11	8	20	9	7	12	10
MUS_15193	56		Sputum	RH	2021	27	11	11	8	20	9	7	12	10
MUS_16858	57		Sputum	RH	2021	27	11	11	8	25	9	8	15	10
MUS_1660	58		Sputum	Esbjerg	2007	27	11	11	8	26	9	7	12	12
MUS_2315	59		Pericardial fluid	Herning	2008	28	13	19	26	21	12	9	5	6
MUS_4058	60		Sputum	RH	2009	28	13	19	28	21	12	9	5	6
MUS_13304	61		Ear	Odense	2020	30	11	11	8	26	14	8	12	11
MUS_2363	62		Ear	Hilleroed	2009	30	13	11	10	28	6	7	7	12
MUS_11208	64		Sputum	RH	2019	31	11	10	8	24	9	7	12	10
MUS_14505	65		Sputum	RH	2020	31	11	12	8	20	9	7	12	10
MUS_5037	66		Oral swab	RH	2013	32	7	21	8	9	18	8	9	10
MUS_13234	67		Ear	Hvidovre	2020	32	11	10	8	28	14	7	12	10
MUS_8159	68		Biopsy	RH	2017	33	11	11	8	26	14	7	7	10
MUS_8160	69		Biopsy	RH	2017	33	11	11	8	26	14	7	7	10
MUS_3005	70		Ear	GP	2011	33	11	11	9	25	9	7	12	10
MUS_4610	71		BAL	RH	2012	33	11	27.5	8	28	4	10	9	10
MUS_4956	72		BAL	Vejle	2013	34	11	10	8	12	9	7	7	11
MUS_8163a	74		Biopsy	RH	2017	34.5	10.5	11	8	26	14	7	7	10
MUS_8162a	75		Biopsy	RH	2017	34.5	11	11	8	26	14	7	7	10
MUS_6065	76		Tracheal suction	Herlev	2014	35	13	8	25	13	12	14	8	6.5
MUS_1848	77		Ear	Hvidovre	2008	36	16	35	14	15	4	7	8	9
MUS_3841	78		NA	RH	2007	36.5	11	21	8	11	29	7	7	9
MUS_11796	79		Sputum	RH	2019	38.5	11	10	8	17	14	7	12	10
MUS_10640	80		Sputum	RH	2019	38.5	12	11	8	13	4	7	7	9
MUS_12204	82		NA	London	2019	44	11	10	8	27	14	7	12	10
MUS_2311	83		NA	London	2009	44	11	11	9	25	9	7	12	10
MUS_9990	84		Sputum	Odense	2018	44	11	11	9	25	9	7	12	10
MUS_6072	85		Nail	Roskilde	2014	46	11	10	11	30	9	10	7	9
MUS_6164	86		Nail	Roskilde	2014	46	11	10	11	30	9	10	7	9
MUS_15492	88		BAL	Bispebjerg	2021	47	11	10	8	22	12	7	12	11
MUS_7613	89		Tracheal suction	Slagelse	2016	47	11	10	8	26	15	7	12	10
MUS_13122	91		Sputum	RH	2020	48	12	11	8	15.5	4	7	7	9
MUS_12178	92		Ear	Odense	2019	48	12	11	8	15	4	7	7	9
MUS_5619	93		Sputum	Slagelse	2014	48	12	11	8	15	4	7	7	9
MUS_15763	94		Biopsy	RH	2021	50	11	11	8	26	14	7	12	10
MUS_10822	95		BAL	RH	2019	50.5	11	12	8	21	9	7	12	10
MUS_6036	96		BAL	Roskilde	2014	57	11	11	8	23	14	7	8	10
MUS_6205	97		BAL	Vejle	2014	58	11	10	9	24	10	7	7	9
MUS_9676	99		Sputum	RH	2018	68	7	10	19	15.5	16	9	9	9
MUS_11213	100		Sputum	RH	2019	81	11	10	8	22	10	7	7	9
MUS_11533	101		Nail	Odense	2019	11.5	11	10	8	15	9	7	12	10
MUS_7908a	102		BAL	Odense	2017	12.5	11	10	8	15	9	7	12	10
MUS_16081	103		Sputum	RH	2021	12.5	11	10	8	22	14	10	7	9
MUS_4660	105		Biopsy	RH	2013	12.5	11	10	8	24	4	7	7	9
MUS_4704	106		BAL	AArhus	2013	12.5	11	10	8	24	4	7	7	9
MUS_7789	108		Eye	Odense	2017	12.5	13	20	25	20	9	11	8	9
MUS_9861	109		Sputum	Slagelse	2018	12.5	16	13	10	18	4	7	8	9
MUS_2304	110		BAL	RH	2009	12.5	26.5	13	8	27	9	7	12	10
MUS_7197	111		BAL	RH	2016	13.5	11	12	8	31	14	8	7	10
MUS_9860	112		Ear	Hvidovre	2018	14.5	7	21	16	12	10	9	5	9
MUS_7189	113		Ear	Slagelse	2016	18.5	11	10	8	22	14	7	8	10
MUS_1651	114		BAL	RH	2007	18.5	11	10	8	26	14	7	15	10
MUS_10375	117		BAL	RH	2018	19.5	11	10	10	21	14	10	7	11
MUS_8994	120		BAL	RH	2018	19.5	17	23	14	15	6	10	8	8
MUS_5986	121		Ear	Hvidovre	2014	21.5	16	11	10	22	30	7	8	9
MUS_2448	122		Ear	Roskilde	2009	21.5	16	11	11	13	35	7	8	8
MUS_6075	123		Ear	Slagelse	2014	23.5	13	12	11	19	12	7	8	5
MUS_14245	124		Tracheal suction	RH	2020	36.5	11	10	8	28	14	8	12	10
MUS_10953	125		BAL	Vejle	2019	39.5	11	10	8	40	9	7	12	10
MUS_5090	126		Tracheal suction	Viborg	2013	39.5	11	10	8	45	9	7	12	10
MUS_2408	127		BAL	RH	2010	39.5	12	11	8	12	4	7	7	9
MUS_6002	128		BAL	RH	2014	41.5	11	10	8	11	14	7	7	9
MUS_16780	129		BAL	RH	2021	41.5	14	27	15	24	9	10	8	8
MUS_4025	131		Sputum	RH	2007	51.5	11	11	7	11	9	7	7	9
M68055	134		Tracheal suction	RH	2022	36	16	40	14	15	4	7	8	9
RH-12A.3	135		Air sample	RH	2022	26	11	12	12	26	9	9	5	9
RH-12A.4	136		Air sample	RH	2022	26	11	12	12	26	9	9	5	9
RH-2B	137		Air sample	RH	2022	26	11	12	12	26	9	9	5	9
RH-6B	138		Air sample	RH	2022	26	11	12	12	26	9	9	5	9
RH-8B	139		Air sample	RH	2022	26	11	12	12	26	9	9	5	9
W10113NY	140		Sputum	RH	2022	72	14	31	11	24	24	7	8	11
NRRL_3357	141		Peanut	Control	1983	15	16	20	19	16	14	11	12	11
11b_1a	142		Air sample	RH	2023	26	11	12	12	26	9	9	5	9
RH-103A.1	143		Air sample	RH	2023	26	11	12	12	26	9	9	5	9
RH-103B.1	144		Air sample	RH	2023	26	11	12	12	26	9	9	5	9
RH-103B.2	145		Air sample	RH	2023	26	11	12	12	26	9	9	5	9
T21212	146	16	BAL	RH	2022	26	11	12	12	26	9	9	5	9
F9417	147		Sinus	RH	2021	50	11	11	8	26	14	7	12	10
H7086	148		Biopsy	RH	2021	19.5	17	11	10	23	29	7	8	8
W68049	149		Tracheal suction	RH	2022	35	16	39	14	15	4	7	8	9
T74669	150		Sputum	RH	2022	32	13	36	23	23	9	5	5	9
T57989	151		Sputum	RH	2022	8	12	12	12	22	11	10	8	7
F7734	154		BAL	RH	2023	28	16	28	10	16.5	12	7	8	8
M31719	155		BAL	RH	2023	NA	NA	NA	10	16.5	12	7	8	8
M34640	156		BAL	RH	2023	28	16	28	10	16	12	7	8	8
F12402	157	18	BAL	RH	2023	26	11	12	12	26	9	9	5	9
T52976	158		Biopsy	RH	2023	20	16	11	11	22	29	7	8	8
F16180	159	19	Sputum	RH	2023	25	11	12	12	26	9	9	5	9
M40354	160	18	Tracheal suction	RH	2023	26	11	12	12	26	9	9	5	9
H25160	161	19	BAL	RH	2023	25	11	12	12	26	9	9	5	9
T34413	162		Pleural drain	RH	2023	73	14	32	11	24	24	7	8	11
T45316	163	17	Biopsy	RH	2023	26	11	12	12	26	9	9	5	9
W51477	164		Sputum	RH	2023	49	11	10	10	22	9	7	7	12
W49470	165		Sputum	RH	2023	45	11	11	9	25	9	7	12	10
W10787	166		Pleural drain	RH	2023	73	14	32	11	24	24	7	8	11
MUS_20812	167		Sputum	RH	2023	32	11	10	8	22	14	7	8	10
T68025	168		Tracheal suction	AAlborg	2023	41	11	10	8	35	9	7	15	10
M52084	169		Tracheal suction	AAlborg	2023	40.5	11	10	8	35	9	7	15	10
M52092	170		Tracheal suction	AAlborg	2023	41	11	10	8	35	9	7	15	10
H36214	171		Biopsy	RH	2023	49	14	13	24	34	14	5	7	11
H1694	172		Nose swab	RH	2023	22	13	17	24	25	9	5	8	9
T7413	173	21	BAL	RH	2023	26	11	12	12	25	9	9	5	9
T78759	174		Sputum	RH	2023	21	11	10	8	25	11	10	9	9
W64230	175	20	Tracheal suction	RH	2023	26	11	12	12	26	9	9	5	9
W64869	176	21	Biopsy	RH	2023	26	11	12	12	26	9	9	5	9
T7523	177	21	Biopsy	RH	2023	26	11	12	12	26	9	9	5	9
F37730	178	21	BAL	RH	2023	26	11	12	12	25	9	9	5	9
X42866	179		BAL	RH	2023	11	15	10	8	13	25	7	9	9
H57511 _II	180	11	Sputum	RH	2019	27	11	12	12	27	9	9	5	9
F38608	181		Sputum	RH	2023	11	15	10	8	13	25	7	9	9
S71506	182		BAL	Naestved	2023	23	16	5	10	15	24	7	7	9
S_S.17_Technical_riser_1	183		Vacuum cleaner bag	RH	2024	26	11	12	12	26	9	9	5	9
S_S.18_Technical_riser_2	184		Vacuum cleaner bag	RH	2024	26	11	12	12	26	9	9	5	9
T7961	185	21	Biopsy	RH	2023	26	11	12	12	25	9	9	5	9
D389861	186		Contamination	RH	2024	25	11	12	12	26	9	9	5	9
D390272	187		Contamination	RH	2024	25	11	12	12	26	9	9	5	9
D390277	188		Contamination	RH	2024	25	11	12	12	26	9	9	5	9
D390278	189		Contamination	RH	2024	25	11	12	12	26	9	9	5	9
H000627	190		Contamination	RH	2024	25	11	12	12	26	9	9	5	9
M77826	228		Sputum	RH	2024	43	11	10	8	20	9	7	12	10
ATCC_204304			Sputum	Virginia (US)	NA	NA	NA	NA	NA	NA	NA	NA	NA	NA
M13270			Sputum	RH	2022	NA	NA	NA	NA	NA	NA	NA	NA	NA
M21623			Ear	Odense	2021	NA	NA	NA	NA	NA	NA	NA	NA	NA
MDF_5_3C_2			Medium-density fiberboard (MDF)	Retailer 1	2020	26	11	13	12	28	9	9	5	9
MDF_5_4_5B_2			Medium-density fiberboard (MDF)	Retailer 2	2024	NA	NA	NA	12	27	9	9	5	9
MUS_687			NA	RH	1994	NA	NA	NA	NA	NA	NA	NA	NA	NA
OSB_3_2_5A_4			Oriented Strand Board (OSB)	Retailer 1	2020	26	11	12	12	27	9	9	5	9
PW_2_2_5B			Plywood (PW)	Retailer 1	2020	26	11	12	12	27	9	9	5	9
PW_2_2_5B_2_(Duplicate)			Plywood (PW)	Retailer 1	2020	26	11	12	12	27	9	9	5	9
PW_2_2_5B_3_(Duplicate)			Plywood (PW)	Retailer 1	2020	26	11	12	12	27	9	9	5	9
R22606_26_2			Surface swab	RH	2024	27	13	8	14	29	9	9	5	9
W49379NY			NA	London	2023	NA	NA	NA	NA	NA	NA	NA	NA	NA
